# Supplementary material for: Facing Dementia in Primary Care: Applying the COM-B Model to Develop a Complex Intervention to Improve Dementia Diagnosis Rates in General Practice
Source: Int J Environ Res Public Health. 2026 May 14;23(5):653. doi: 10.3390/ijerph23050653 (PMC13206361; doi:10.3390/ijerph23050653)
Supplement: Supplementary file 1 [file ijerph-23-00653-s001.zip]

Archive with 1 entries (1 files):
- ijerph-4215994-supplementary.pdf
